# Supplementary material for: Mechanism of Wnt signaling induced down regulation of mrhl long non-coding RNA in mouse spermatogonial cells
Source: Nucleic Acids Res. 2015 Oct 7;44(1):387–401. doi: 10.1093/nar/gkv1023 (PMC4705645; doi:10.1093/nar/gkv1023)
Supplement: SUPPLEMENTARY DATA [file supp_gkv1023_nar-02298-v-2015-File018.xls]

## Sheet: Sheet1
	List of primers used for qRT-PCR			List of primers used for ChIP-qPCR
Gene Name	Primer sequence (forward)	Primer sequence (reverse)		Gene Locus	Primer sequence (forward)	Primer sequence (reverse)
Mrhl	TGAGGACCATGGCTGGACTCT	AGATGCAGTTTCCAATGTCCAAAT		Mrhl (-175bp)	CTCTGTATATCCCTGGCTGTC	GCTGCTATTAGGACCAATGTCT
β-actin	AGGTCATCACTATTGGCAACG	TACTCCTGCTTGCTGATCCAC		Mrhl (-1kb)	ATCAATTGGCAATTAGTCGGCC	TTCCATATGCCTACGTATTTGT
Sox17	GTAAAGGTGAAAGGCGAGGTG	GTCAACGCCTTCCAAGACTTG		Ccnd1 (-300bp)	CCATTCTCCCGGTTTAAGAACAG	AGCCTTCGTAGATATGCAAATCG
Ccnd1	GGCTGGTAGTATGAGGTGCT	CCCAATGAAAGACCAATCTC		β-actin(-250bp)	TCCACAAGGGCGGAGGCTAT	GGGTTTTATAGGACGCCACA
Stra8	CGTGGCAAGTTTCCTGGACAAG	GGCTCTGGTTCCTGGTTTAATGG		Nkd2 (-200bp)	GGTTGTCTAAGACGTAGGTAAC	TGCTCAGAGCAGGTTCCAAAC
Lhx8	GTCTGGAGATAGTTGGCTCGAGT	GGATGGTAGGCTTTGTAAACTAG
c-Kit	CCCGACGCAACTTCCTTA	CGCTTCTGCCTGCTCTTC
Dmc1	CCCTCTGTGTGACAGCTCAAC	GGTCAGCAATGTCCCGAAG
Zfp42	CCTTTCTCGCCAGGTTCT	TCTTCTCGCAGCCATCAA
Mtl5	CGTCTGGGAGCTGCTAAA	GGAGGTCCTGAGAACTTGG
Hspa2	CTACGTGGCCTTCACTGACA	GGTCAGGATGGACACATCGA
Ccna1	CACTTCCTGCTGGATTTCAAC	GTATGCAGAGGAGATTCATCG
